# Supplementary material for: How social media influences the self-image and body image among female and male adolescents
Source: PLoS One. 2025 Nov 26;20(11):e0334657. doi: 10.1371/journal.pone.0334657 (PMC12654893; doi:10.1371/journal.pone.0334657)
Supplement: S2 File — (XLSX) [file pone.0334657.s002.xlsx]

## Sheet: SITATER SOM BLIR VALGT
	Age	1 = POS 2 = NEG. 3 = Neutral	Female = 1, Male = 2	responses
	16	1	1	Påvirker humøret mitt positivt
	17	1	1	Jeg mener at sosiale medier er noe jeg bruker for å få bedre humør og jeg har lagt merke til at jeg kan få bedre selvbilde av sosiale medier
	18	1	1	Kjempebra
	19	1	1	Jeg blir i godt humør av det siden jeg ikke har venner her jeg bor, men mange nettvenner
	20	1	1	Fått meg til å få bedre selvtillit
	19	1	1	Jeg har et veldig bra selvbilde og humør. Sånn er det nok ikke med de fleste unge da.
	20	1	1	For min del har jeg fått bedre selvbilde av sosiale medier. Men det er fordi jeg aktivt har oppsøkt positivt innhold og jeg ønsker å lære av folk. Jeg har blitt gladere fordi det eksisterer steder på sosiale medier hvor det bare er ting jeg er interessert i. Det gjør at jeg kan fordype med i ting jeg liker, i stedet for å gå igjennom masse ting jeg ikke interesserer meg for. Selvfølgelig finnes d…
	17	1	1	Jeg synes det gjør med glad
	16	2	1	Føler meg ikke produktiv og det kan resultere i å bli sliten og sur. Velger bevisst å ikke følge mennesker som påvirker selvbildet mitt.
	16	2	1	Ikke så bra
	16	2	1	Jeg får dårligere selvbilde fordi de tynne modellene legger ut bilde av seg selv i bikini, men det er kanskje min feil fordi jeg følger dem
	17	2	1	Det gir meg et dårligere selvbilde
	18	2	1	Dårligere
	18	2	1	Gir meg dårligere selvbilde
	19	2	1	Sosiale medier har nok en mer negativ påvirkning på mitt selvbilde, men humøret mitt blir bedre av å se videoer av dyr F.eks.
	19	2	1	Kanskje litt dårligere
	20	2	1	Dårlig påvirkning. Det vil alltid være noen som ser bedre ut, gjør bedre, har det bedre og lever «drømmene mine». Det skaper et urealistisk press der man føler man alltid på prestere. Jeg blir mer usikker på valgene jeg tar på grunn av sosiale medier, og selvtilitten svekkes.
	16	2	1	Har følt meg veldig dritt etter at det begynte trender osv fordi alt handler jo om å være *perfekt*
	16	2	1	Dårlig egt får meg til å gjemme meg selv
	16	2	1	Blir glad av morsomme videoer og fine kommentarer, føler meg usikker når jeg ser andre som er eldre enn meg, men tynnere
	17	2	1	Sosiale medier gir ofte en kortvarig glede. Bryter ned selvbilde over tid.
	16	2	1	Meget negativ
	16	2	1	Har definitivt fått verre selvbilde etter jeg fikk sosiale medier. Humøret mitt kan også lett påvirkes av ting jeg ser på nett.
	16	2	1	selvbildet påvirkes av å se idealer jeg vet jeg ikke kan leve opp til
	20	2	1	Blir innimellom trist for jeg føler at jeg ikke er som alle andre og ikke har venner
	18	2	1	Dårlig
	16	2	1	Ved at kjendiser legger ut bilder av kroppen sinnskaper frustrasjon og dårligere kroppbilde og man vil leve andres liv
	18	2	1	Noen ganger føler jeg at jeg blir mer negativ til eget selvbilde, fordi man ser hvor bra andre har det
	18	2	1	blir usikker på meg selv
	17	2	1	Veldig negativ påvirkning
	20	2	1	Dårlig påvirkning. Får meg ofte til å Føle meg dårlig
	18	2	1	Det påvirker meg mer enn jeg ønsker, men jeg er klar over det dessverre.
	17	2	1	Press
	17	2	1	meh, som oftest dårlig påvirkning hvis ikke den videoen skjøn hund
	20	2	1	Dårligere selvbilde hadde jeg før og det avhenger av hva jeg ser på sosiale medier så jeg har i de siste årene sluttet å følge de som gjør at jeg føler jeg aldri kan leve opp til perfekte standarder og følger heller inspirerende folk. Humøret mitt blir ikke dårligere av det med mindre jeg ser ting jeg ikke liker
	20	2	1	Det påvirker meg sterkt fordi når jeg ser personer som er lik «kjønnhetsidealet» vil jeg også oppnå det. Det er nok ikke personens hensikt, men det påvirker meg alikavel.
	17	2	1	Jeg har sluttet all sosiale medier som ikke er discord, youtube og facebook. Jeg er cosplayer og pleide å bruke instagram som content creator, men siden jeg sliter meg psykisk helse så måtte jeg slutte med dette, jeg har en emosjonell forstyrrelse og forvrengt bilde av mitt ansikt og kropp. Da jeg var content creator ble dette værre og sosiale medier gjorde at mine dårlige symptomer på mine lidel…
	19	2	1	Dårlig
	20	2	1	Jeg vet jeg er veldig avhengig av mobilen min. Jeg skulle brukt tiden på andre ting. Føler meg ofte sliten i hode, er ikke like aktiv som før.
	17	2	1	Den eneste negative siden til sosiale medier for meg er at det har øderlagt selvtilliten min helt. Jeg får veldig dårlig selvbilde.
	19	2	1	Dårligere
	17	2	1	Blir litt stressa
	17	2	1	Det kan gjør meg ganske usikker på meg selv å det gjør jo at humøret mitt blir dårligere
	18	2	1	Føler fort man ikke er bra nokk fordi alle andre virker så mye bedre og penere osv..
	16	2	1	Kan være positivt men som regel negativt
	18	2	1	Jeg har ofte slitt med selvbilde etter som at man alltid blir utsatt for bilde av så mange pene mennesker og «bedre» livsstiler
	19	2	1	jeg blir urolig i kroppen men klarer fortsatt ikke å legge fra meg. Blir i dårlig humør
	18	2	1	Dårlig
	18	2	1	Jeg føler meg ofte dårlig med meg selv. Ikke bare når det gjelder utseende men siden de klarer å vise meg innhold tilpasset til meg får jeg mange innlegg om den type mentale helse problemer jeg har. Som spiseforstyrrelse, depresjon og angst. Det ender ofte med at jeg sammenligner mine problemer med deres og føler at mine ikke er like ille eller viktig som deres. Humøret mitt kan bli alt fra veldi…
	18	3	1	Jeg er klar over at det man ser på sosiale medier ikke ofte er hele sannheten så derfor blir ikke jeg så påvirket.
	20	3	1	mer tanker om dagen
	20	3	1	Spørs hva feeden viser meg
	19	3	1	Både godt og vondt
	20	3	1	Når jeg var yngre så gitt det veldig inn på meg. Nå (20år) så kunne jeg ikke ha brydd meg mindre egentlig.
	16	3	1	Hva andre sier om deg, det du ser som andre legger ut og kommentarer du får når du poster noe
	16	3	1	Det har påvirket meg på mange områder, men mest personligheten
	19	3	1	Spørs hvem jeg følger
	20	3	1	Det kan få meg til å føle meg ensom, men kan også få meg til å bli gla eller inspirert til å gjøre noe. Det gjør også slik at jeg lettere kan holde kontakt med venner og familie
	17	3	1	Angående selvbilde, mener jeg at det er så enkelt som at hvis du får dårlig selvbilde av andre som poster ting på sosiale medier, så har du selv ansvar for å slutte å følge disse personene. Så jeg vil si at sosiale medier ikke har en stor påvirkning på mitt selvbilde. Innimellom, hvis jeg har vært litt for lenge på sosiale medier i strekk, kan jeg kanskje bli lett irritert, men det skjer ikke hel…
	20	3	1	Det pleide å påvirke meg veldig negativt da jeg hadde lavt selvbilde og selvtillit, men nå som jeg er litt eldre så bryr jeg meg ikke like mye om andres meninger og uoppnåelige forventinger
	18	3	1	Jeg ble kalt mye stygt på en anonym app å det har gått veldig inn på meg. jeg ser ikke noe annet enn det som ble sagt i alle de årene. når jeg ser på tiktok å det kommer opp gøye ting koser jeg meg
	19	3	1	Dårlig selvtillit, men sosiale media kan gjøre meg glad og få meg til å le. Det er gøy å sende morsomme videoer til andre.
	19	3	1	Jeg får et dårlig selvbilde av å se falske bilder på sosiale medier, men jeg får bra selvbilde når jeg ser jenter som legger ut bilde av seg selv naturlig
	20	3	1	Påvirker meg i svært liten grad
	19	3	1	Av og til godt, av og til dårlig
	19	3	1	Det spørs hva man bruker det til. For meg er sosiale medier ofte en måte å få en pause fra en tung dag, hvor man kan f.eks få seg en latter og noe spennende å se på. Andre ganger blir jeg liggende å se på noe når jeg kjeder meg og kan føre til at tankene flyter og jeg begynner å tenke på alt jeg ikke har, derfor litt dårligere humør
	16	3	1	Både opp og ned
	16	3	1	Ingen påvirkning, til tider til en viss grad
	18	3	1	Den har ikke stor innvirkning på selvbildet mitt, men mye på humør
	20	3	1	Ingen virkning
	16	3	1	Varierende
	20	3	1	Får man dårlig selvbilde av noen er det bare å slutte og følge dem, derfor vil jeg si at påvirkningen av selvbilde og humør av sosiale medier egentlig er for at man slev ikke begrenser seg for det man tåler å se
	17	3	1	Det påvirker meg ikke. Blir glad av å se på tiktok hvis jeg har en dårlig dag.
	18	1	2	Gjør dagen bedre
	17	1	2	Alltid blid å glad å har bra selvbilde
	18	1	2	Veldig bra
	19	1	2	Ofte morsomme videoer på tiktok så det er positivt
	20	1	2	Positivt
	17	1	2	Bra
	18	1	2	positivt
	20	1	2	Mer positivt heller en negativt
	19	1	2	Positivt
	18	1	2	Jeg mener det er en viss påvirker, men det jeg legger merke til er vanligvis positiv påvirkning
	18	1	2	Positivt
	17	1	2	Bra
	19	2	2	Jeg blir dummere
	18	2	2	Dårlig
	20	2	2	Stortsett negativt
	18	2	2	Dårligere selvbilde og medfører til med stress
	18	2	2	Sosiale medier former politiske synspunkter ved hjelp av algoritmer. Man blir veldig ensidig i forskjellige saker ved å være mye på sosiale medier
	18	2	2	Dårlig søvn og klarer ikke og følge med
	19	2	2	Føles upåvirket, men sikkert litt negativt
	17	2	2	En dårlig påvirkning, blir mer usikker på meg selv å blir ikke fornøyd med meg selv
	18	2	2	Kan få meg til å se dårlig på meg selv når jeg ser hvor bra andre har det og hvor bra de ser ut
	20	2	2	Har både gitt meg selvtillit og dårlig humør. I nyere tid har jeg forsøkt å holde meg unna det jeg vet kan gi meg dårlkg selvbilde.
	19	2	2	Totalt sett negativt
	19	2	2	Kan føre til dårligere selvbilde, uten at man er klar over det. Kan føre til både bedre og dårlige humør
	20	2	2	negativ
	17	2	2	Kan bli litt skuffa når man ser man går glipp av ting som ser gøy ut å være med på
	18	3	2	It can either drastically bring up my mood or bring it down, depending on what I'm seeing. In my opinion, my self image doesn't get effected by social media since I'm already confident in that I am a good looking person :)
	18	3	2	Ikkeno
	20	3	2	Jeg bruker sosiale medier for at jeg kjeder meg eller vis dt er noe å snakke om eller om dt er noe morsomt
	18	3	2	Sosiale medier påvirker ikke meg på noen som helst måte
	17	3	2	De får meg til å chille til det maksimale og bruke tid på når eg kjeder meg
	19	3	2	Jeg føler meg bra uansett så ganske liten betydning
	16	3	2	Personlig påvirker ikke sosiale medier mitt selvbilde og humør noe særlig siden jeg bruker det for å følge med på hva som skjer rundt om i verden.
	16	3	2	Jeg har noe og brike tiden på
	16	3	2	Jeg føler at Sosiale medier/internett har lært meg mye i forhold til skole... Jeg ser ikke sosiale medier som noe press elle en plass for å vise status.
	19	3	2	Ingen påvirkning
	20	3	2	Påvirker ikke selvbilde noe særlig, humøret kan det påvirker litt
	16	3	2	Jeg blir ikke påvirket i det hele tatt.
	16	3	2	Blir ikke påvirket. Har forstått at alle er forskjelige
	19	3	2	Meget liten
	18	3	2	Selvbildet mitt er det samme med og uten sosiale medier. Sosiale medier kan hjelpe meg med å komme i bedre humør.
	16	3	2	Jeg har ikke blitt påvirket av sosial medier. Dette er siden jeg er fornøyd med kroppen og utseende mitt. Det er også fordi bildene som er lagt ut av andre er ikke realistiske og er som oftest laget under en spesifikk stilling eller lys som skal få deg til å se bedre ut.
	19	3	2	Påvirker meg ikke i det hele tatt, jeg er på f.eks tiktok for en grunn å det er å få meg en go latter
	20	3	2	Selvbilde: Nei Humør: Ja, til tider
	17	3	2	Ingen stor påvirkning
	17	3	2	Ingen påvirkning
	18	3	2	Det er helt normalt
	18	3	2	Vil ikke si det påvirker humøret eller selvbildet mitt på noe som helst måte
	17	3	2	Det har hatt en veldig stor positiv påvirkning på meg siden jeg kan holde kontakt med venner som jeg ellers ikke vile hatg muligheten. Det har ikke hatt noe serlig påvirkning på mitt selvbilde
	17	3	2	mest posetivt men kan være negativt
	20	3	2	Kan dra opp humøret mitt hvis jeg kjeder meg eller hvis jeg kan prate med noen. Kan dra ned humøret mitt hvis jeg bruker for mye tid der. Påvirker ikke selvbildet mitt så mye.
	18.0331	gj.snittsalder
	1.39005	SD
